# Supplementary material for: Comparative Genomics of Typical and Atypical Aeromonas salmonicida Complete Genomes Revealed New Insights into Pathogenesis Evolution
Source: Microorganisms. 2022 Jan 15;10(1):189. doi: 10.3390/microorganisms10010189 (PMC8780938; doi:10.3390/microorganisms10010189)
Supplement: Supplementary file 1 [file microorganisms-10-00189-s001.zip]

Archive with 6 entries (5 files):
- microorganisms-1512247 supplementary/
- microorganisms-1512247 supplementary/Supplementary Figures.pdf
- microorganisms-1512247 supplementary/Supplementary File S1.xls
- microorganisms-1512247 supplementary/Supplementary File S2.xlsx
- microorganisms-1512247 supplementary/Supplementary File S3.xlsx
- microorganisms-1512247 supplementary/Supplementary Tables.pdf
