# Supplementary material for: Comparative Genomics of Typical and Atypical Aeromonas salmonicida Complete Genomes Revealed New Insights into Pathogenesis Evolution
Source: Microorganisms. 2022 Jan 15;10(1):189. doi: 10.3390/microorganisms10010189 (PMC8780938; doi:10.3390/microorganisms10010189)
Supplement: Supplementary file 1 [file microorganisms-10-00189-s001.zip › microorganisms-1512247 supplementary/Supplementary File S1.xls]

## Sheet: Atypical Table
PATHOGENOMICS OF ATYPICAL Aeromonas salmonicida (Total 3 Genomes)
Gene Subsystem Category	Gene Name	A. salmonicida J409		A. salmonicida J410		A. salmonicida J411
		Chromosome	p1AsJ409	Chromosome	p1AsJ410	Chromosome	p1AsJ411
Iron transport and regulation
	TonB-dependent receptor	GO992_13655; GO992_17845		GO994_00365; GO994_04590		GO993_00080; GO993_14730
	TonB-dependent hemoglobin/transferrin/lactoferrin family receptor	GO992_00970; GO992_08315		GO994_09765; GO994_17215		GO993_05265
	TonB-dependent siderophore receptor	GO992_13170; GO992_13195; GO992_03385; GO992_10270		GO994_12210; GO994_19195; GO994_22115; GO994_22140		GO993_07715; GO993_14735; GO993_17655
	TonB-dependent copper receptor	GO992_10445		GO994_19370		GO993_14910
	TonB family protein	GO992_13035; GO992_17820; GO992_21745
	fur	GO992_00390		GO994_09090		GO993_04580
	iron ABC transport permease					GO993_06470; GO993_12790; GO993_14020
	siderophore amonabactin TonB-dpendent recpetor	GO992_05220		GO994_14060		GO993_09590
	siderophore amonabactin export MFS transporter	GO992_05215		GO994_14055		GO993_09585
Heme transport
	hutX	GO992_08340		GO994_17240		GO993_12780
	hutZ	GO992_08335		GO994_17235		GO993_12775
	heme ABC transporter protein	GO992_20925		GO994_07720		GO993_03190
	heme ABC transporter ATP-binding protein	GO992_08355		GO994_17255		GO993_12795
	heme exporter protein ccmA	GO992_20915		GO994_07710		GO993_03180
	heme exporter protein ccmB	GO992_20920		GO994_07715		GO993_03185
	heme exporter protein ccmD	GO992_20930		GO994_07725		GO993_03195
	heme lyase CcmF	GO992_20940		GO994_07735		GO993_11830
Ferrous and ferric transport
	siderophore-interacting protein					GO993_17685
	siderophore ferric iron reductase	GO992_03380		GO994_12205		GO993_07710
	siderophore ABC transporter substrate-binding	GO992_21150		GO994_07945; GO994_07950		GO993_03410; GO993_03415
	feoB	GO992_21150		GO994_07950		GO993_03415
Ferrichrome
	fhuB	GO992_13190		GO994_22135		GO993_17675
Hemolysins
	hemolysin III family protein	GO992_17560		GO994_04305		GO993_22085
	thermostable hemolysin	GO992_18995		GO994_05765		GO993_01255
	Ahh1	GO992_20855		GO994_07650		GO993_03120
	hemolysin expression modualting protein					GO993_03655*
Toxins-associated genes
	type II toxin-antitoxin system VapC family toxin					GO993_07855
	aerolysin family beta-barrel pore-forming toxin	GO992_15995		GO994_02735		GO993_20520
Metalloproteases
	WbcU cupin fold metalloprotein	GO992_21160; GO992_21170		GO994_07960; GO994_07970		GO993_03425; GO993_03435
	pmbA	GO992_15150		GO994_01880		GO993_19660
	tldD	GO992_16075		GO994_02820		GO993_20605
	ftsH	GO992_18475		GO994_05225		GO993_00715
Chemotaxis
	cheB	GO992_19545		GO994_06330; GO994_07670
	cheD	GO992_19540		GO994_06325		GO993_01795
	cheY	GO992_05500		GO994_14345		GO993_09880
	cheX	GO992_09720		GO994_18630		GO993_14170
	cheV	GO992_10920		GO994_04320		GO993_22110
Transcriptional Regulators
	luxR	GO992_21155		GO994_07955		GO993_03420
	lysR	47		48		48
	cysB	GO992_05045		GO994_13885		GO993_09415
	asnC	GO992_14770		GO994_01495		GO993_13630
	nhaR	GO992_09435		GO994_18335		GO993_13875
	hfq	GO992_10720		GO994_19645		GO993_12955
Flp type IV pili
	flpL	GO992_20580		GO994_07370
	flpK	GO992_20575				GO993_02830
	flpJ	GO992_20570				GO993_02825
	flpI
	flpH
	flpG
	flpF
	flpE
	flpD	GO992_20540				GO993_02795
	flpC
	flpB
	flpA
	flp1
	cpaF			GO994_07340; GO994_15760
	cpaB	GO992_20530		GO994_07320		GO993_02785
Mannose-sensitive hemagglutinin (Msh) pilus, type IV pili
	lafU
	mshQ
	mshP
	mshO
	mshD
	mshC
	mshA
	mshB
	mshF
	mshG
	mshE
	mshN
	mshM
	mshL	GO992_16145		GO994_02890		GO993_20675
	mshK
	mshJ
	mshI1
	mshI
Polar flagella
	motX
	motA	GO992_15575		GO994_02305		GO993_20090
	fliD	GO992_15545		GO994_02275		GO993_20060
	fliE	GO992_05595		GO994_02145; GO994_14440		GO993_09975; GO993_19930
	fliF	GO992_05590		GO994_02150; GO994_14435		GO993_09970; GO993_19935
	fliG	GO992_05585		GO994_02155; GO994_14430		GO993_09965; GO993_19940
	fliH	GO992_05580				GO993_09960; GO993_19945
	fliI	GO992_05575		GO994_02170; GO994_14420		GO993_09955; GO993_19955
	fliJ	GO992_05570		GO994_14415		GO993_09950
	fliK	GO992_05565				GO993_09945
	fliL	GO992_05560		GO994_14405		GO993_09940; GO993_18330
	fliM	GO992_05555		GO994_14400		GO993_09935
	fliN	GO992_05550		GO994_14395		GO993_09930; GO993_19895
	fliO	GO992_05545		GO994_14390		GO993_09925
	fliP	GO992_05540		GO994_14385		GO993_09920; GO993_19900
	fliQ	GO992_05535		GO994_14380		GO993_09915; GO993_19905
	fliR	GO992_05530		GO994_14375		GO993_09910; GO993_19910
	fliS	GO992_15550		GO994_02280		GO993_20065
	flhB	GO992_05525		GO994_02130		GO993_19915
	flhA	GO992_05520		GO994_02135; GO994_14365		GO993_19920; GO993_09900
	flhF	GO992_05515		GO994_14360		GO993_09895
	flhG
	fliA	GO992_05505		GO994_14350		GO993_09885
	pomA	GO992_18440		GO994_05190		GO993_00670
	pomB
	flaA
	flaB
	flaE			GO994_02210		GO993_19995
	flaG
	flaH
	flaJ
	maf-1
	motY
	flrC
	flrB
	flrA
	flgL			GO994_02245
	flgK			GO994_02240
	flgJ
	flgI			GO994_02230
	flgH			GO994_02225
	flgG			GO994_02220
	flgF
	flgE
	flgD
	flgC			GO994_02200
	flgB			GO994_02195
	flgA			GO994_14940; GO994_02190
	flgM			GO994_14945; GO994_02185
	flgN
	pomB2
	pomA2
	flmH
	-
	nueA
	flmD
	nueB
	maf-2
Tap type IV pili
	tapA	GO992_15720		GO994_02450
	pilB / tapB	GO992_15715		GO994_02445		GO993_20230
	tapC
	tapD
	pilM / tapM	GO992_19115		GO994_05885		GO993_01375
	tapN
	pilO / tapO	GO992_19125		GO994_05895
	tapP
	tapQ			GO994_05905
	pilT / tapT	GO992_09755		GO994_18665		GO993_14205
	tapU	GO992_09750		GO994_18660
	tapW	GO992_21180		GO994_07980
	tppA	GO992_09390		GO994_18290
	pilV / tppB	GO992_09385		GO994_18285		GO993_13825
	tppC	GO992_09380
	tppD	GO992_09375		GO994_18275
	tapY1
	tapY2	GO992_09365		GO994_18265
	tppE	GO992_09360		GO994_18260
	tppF	GO992_09620		GO994_18525
	tapV	GO992_04645		GO994_13480
	pilW / tapF	GO992_01445		GO994_10245		GO993_05745
Type I fimbriae
	fimA
	fimC
	fimD
	fimE
	fimF
T2SS
	gspA / exeA
	gspB / exeB	GO992_10665		GO994_19590		GO993_15130
	gspC / exeC	GO992_11235		GO994_20160		GO993_15700
	gspD / exeD	GO992_11230		GO994_20155		GO993_15695
	gspE / exeE	GO992_11225		GO994_20150		GO993_15690
	gspF / exeF	GO992_11220		GO994_20145		GO993_15685
	gspB /exeG	GO992_11215; GO992_06875		GO994_20140; GO994_15750		GO993_15680; GO993_11295
	gspH / exeH	GO992_11210		GO994_20135		GO993_15675
	gspI / exeI	GO992_11205		GO994_20130		GO993_15670
	gspJ / exeJ	GO992_11200		GO994_20125		GO993_15665
	gspK / exeK	GO992_11195		GO994_20120		GO993_15660
	gspL / exeL	GO992_11190		GO994_20115		GO993_15655
	gspM /exeM	GO992_11185		GO994_20110		GO993_15650
	gspN / exeN	GO992_11180		GO994_20105		GO993_15645
	tapD
T3SS
	sycX
	sycO
	sycN / acr2		GO992_22235		GO994_22385		GO993_22615
	sycH
	exsE		GO992_22180		GO994_22330		GO993_22670
	exsD		GO992_22165		GO994_22315		GO993_22685
	exsC
	exsB
	exsA
	ati2		GO992_22075; GO992_22550; GO992_22615*		GO994_22715		GO993_22770
	ati1		GO992_22080; GO992_22555; GO992_22620		GO994_22720		GO993_22765
	ascY		GO992_22225		GO994_22375		GO993_22625*
	ascX		GO992_22230		GO994_22380		GO993_22620
	ascV		GO992_22220		GO994_22370		GO993_22630*
	ascU		GO992_22290		GO994_22440		GO993_22560*
	ascT		GO992_22285		GO994_22435*		GO993_22565*
	ascS		GO992_22280		GO994_22430		GO993_22570
	ascR		GO992_22275		GO994_22425		GO993_22575
	ascQ		GO992_22270		GO994_22420		GO993_22580*
	ascP		GO992_22265*		GO994_22915*
	ascO		GO992_22255		GO994_22405		GO993_22595
	ascN		GO992_22250		GO994_22400
	ascL		GO992_22110; GO992_22650*		GO994_22260		GO993_22740
	ascK		GO992_22115; GO992_22655		GO994_22265		GO993_22735*
	ascJ		GO992_22120; GO992_22660		GO994_22270		GO993_22730
	ascI		GO992_22125		GO994_22275		GO993_22725
	ascH		GO992_22130		GO994_22280		GO993_22720
	ascG		GO992_22135		GO994_22285		GO993_22715
	ascF		GO992_22140		GO994_22290		GO993_22710
	ascE		GO992_22145		GO994_22295		GO993_22705
	ascD		GO992_22150		GO994_22300		GO993_22700
	ascC		GO992_22155		GO994_22305*		GO993_22695*
	ascB		GO992_22160		GO994_22310		GO993_22690*
	aopX
	aopO		GO992_22490		GO994_22650*		GO993_22840*
	aopN		GO992_22245		GO994_22395		GO993_22605
	aopH	GO992_00325; GO992_02545; GO992_12720
	aopD		GO992_22190		GO994_22340		GO993_22660
	aopB		GO992_22195		GO994_22345		GO993_22655
	aexT	GO992_12760				GO993_04510; GO993_06860; GO993_17200
	acrV		GO992_22205		GO994_22355
	acrR
	acrH		GO992_22200		GO994_22350		GO993_22650
	acrG		GO992_22210		GO994_22360		GO993_22640
	acr1		GO992_22240		GO994_22390	GO993_17240	GO993_22610
T6SS
	tssM	GO992_04295		GO994_13130		GO993_08645
	tssH
	tssK
	tssJ
	tssG
	tssF
	tssE
	tssC
	tssB
	tssA	GO992_22685*		GO994_22855*		GO993_08650
	tagH
	tagO	GO992_04300		GO994_13135		GO993_08655
	vgrG	GO992_04275*		GO994_13110*		GO993_08620*
	hcp	GO992_19720		GO994_06505		GO993_01975
	impA	GO992_04290		GO994_13125
	vgrG2
	atsA
	atsB
	atsC
	atsD
	vipA
	vipB
	atsG
	atsH
	atsI
	atsJ
	atsK
	atsL
	dotU
	clpV1
	vasH
	atsP
	atsQ
	vasK/atsR
	atsS
	-
	vgrG3
