# Supplementary material for: Comparative Genomics of Typical and Atypical Aeromonas salmonicida Complete Genomes Revealed New Insights into Pathogenesis Evolution
Source: Microorganisms. 2022 Jan 15;10(1):189. doi: 10.3390/microorganisms10010189 (PMC8780938; doi:10.3390/microorganisms10010189)
Supplement: Supplementary file 1 [file microorganisms-10-00189-s001.zip › microorganisms-1512247 supplementary/Supplementary File S2.xlsx]

## Sheet: Sheet1
PATHOGENOMICS OF TYPICAL Aeromonas salmonicida (Total 1 genome)
Gene Subsystem Category	Gene Name	A. salmonicida J223
		Chrommosome	pAsal1	pAsal2	pAsal3	pAsal5
Iron transport and regulation
	TonB-dependent receptor	AXA69_003495;AXA69_008100; AXA69_008580
	TonB-dependent hemoglobin/transferrin/lactoferrin family receptor	AXA69_013130; AXA69_016335
	TonB-dependent siderophore receptor	AXA69_008075; AXA69_010370;AXA69_018085
	TonB-dependent copper receptor	AXA69_010550
	TonB family protein
	fur	AXA69_015685
	iron ABC transport permease	AXA69_013095;AXA69_013095;AXA69_018755
	siderophore amonabactin TonB-dpendent recpetor	AXA69_020525
	siderophore amonabactin export MFS transporter
Heme transport
	hutX	AXA69_013105
	hutZ	AXA69_013110
	nrfF	AXA69_018155
	heme ABC transporter protein	AXA69_001035
	heme ABC transporter ATP-binding protein	AXA69_013090
	heme exporter protein ccmA	AXA69_001045
	heme exporter protein ccmB	AXA69_001040
	heme exporter protein ccmD	AXA69_001030
	heme lyase CcmF	AXA69_001020
Ferrous and ferric transport
	siderophore-interacting protein	AXA69_014760
	siderophore ferric iron reductase	AXA69_018090
	siderophore ABC transporter substrate-binding	AXA69_008105
	feoB	AXA69_021635
Ferrichrome
	Fe(3+) ABC transporter substrate-binding protein	AXA69_004655
	fhuB	AXA69_008095
Hemolysins
	hemolysin III family protein	AXA69_003765
	thermostable hemolysin	AXA69_002425
	Ahh1	AXA69_015495
	hemolysin expression modualting protein
Toxins-associated genes
	type II toxin-antitoxin system RelE/ParE family toxin	AXA69_000055; AXA69_021965	AXA69_023010		AXA69_023070	AXA69_022785
	type II toxin-antitoxin system RelB/DinJ family toxin		AXA69_023005
	type II toxin-antitoxin system VapC family toxin					AXA69_022590
	aerA - beta-barrel pore forming toxin	AXA69_010255
Metalloproteases
	WbuC cupin fold metalloprotein	AXA69_021625
	pmbA	AXA69_006395
	tldD	AXA69_010150
	ftsH	AXA69_002915
Chemotaxis
	cheA	AXA69_001090; AXA69_013440
	cheB
	cheD	AXA69_013415
	cheY	AXA69_001100
	cheX	AXA69_011580
	cheV	AXA69_003750; AXA69_000425; AXA69_005590; AXA69_013260
	cheW	AXA69_001060; AXA69_001065; AXA69_013430
Transcriptional Regulators
	LuxR family	AXA69_007885; AXA69_010855				AXA69_022350
	lcrR					AXA69_022105; AXA69_022975
	LysR family	45
	cysB	AXA69_020955
	asnC	AXA69_006670
	nhaR	AXA69_004515
	hfq	AXA69_005385
Flp type IV pili
	flpL	AXA69_015255
	flpK	AXA69_015250
	flpJ	AXA69_015245
	flpI
	flpH
	flpG
	flpF
	flpE
	flpD	AXA69_015215
	flpC
	flpB
	flpA
	flp1
	cpaF
	cpaB	AXA69_015205
Mannose-sensitive hemagglutinin (Msh) pilus, type IV pili
	lafU
	mshQ	AXA69_010105
	mshP	AXA69_010100
	mshO
	mshD	AXA69_010090
	mshC
	mshA
	mshB
	mshF
	mshG
	mshE
	mshN
	mshM
	mshL	AXA69_010080
	mshK	AXA69_010075
	mshJ
	mshI1
	mshI	AXA69_010060
Polar flagella
	motX
	motA	AXA69_005970
	fliD	AXA69_016515
	fliE	AXA69_001195
	fliF	AXA69_001190
	fliG	AXA69_001185
	fliH	AXA69_001180
	fliI	AXA69_001175
	fliJ	AXA69_001170
	fliK	AXA69_001165
	fliL	AXA69_001160; AXA69_008755
	fliM	AXA69_001155
	fliN	AXA69_001150; AXA69_006160
	fliO	AXA69_001145
	fliP	AXA69_001140; AXA69_006155
	fliQ	AXA69_001135
	fliR	AXA69_001130; AXA69_006145
	fliS	AXA69_016520
	flhB	AXA69_006140
	flhA	AXA69_001120; AXA69_006135
	flhF	AXA69_001115
	flhG
	fliA
	pomA	AXA69_002950
	pomB
	flaA
	flaB
	flaE	AXA69_006065
	flaG
	flaH
	flaJ
	maf-1
	motY
	flrC
	flrB
	flrA
	flgL	AXA69_000360
	flgK	AXA69_000365; AXA69_006035
	flgJ	AXA69_000370
	flgI	AXA69_006045
	flgH	AXA69_000380; AXA69_006050
	flgG	AXA69_000385; AXA69_006055
	flgF	AXA69_000390; AXA69_006060
	flgE	AXA69_000395; AXA69_009320
	flgD	AXA69_000400
	flgC	AXA69_000405; AXA69_006075
	flgB	AXA69_000410; AXA69_006080
	flgA	AXA69_000430; AXA69_006085
	flgM	AXA69_000435
	flgN	AXA69_000440; AXA69_006095
	pomB2
	pomA2
	flmH
	-
	nueA
	flmD
	nueB
	maf-2
Tap type IV pili
	tapA
	pilB / tapB	AXA69_005830
	tapC
	tapD
	pilM / tapM	AXA69_002305
	tapN
	pilO / tapO	AXA69_002295
	pilP / tapP	AXA69_002290
	pilQ / tapQ	AXA69_002285
	pilT / tapT	AXA69_011615
	tapU
	tapW
	tppA
	pilV / tppB	AXA69_004465
	tppC
	tppD
	tapY1
	tapY2
	tppE
	tppF
	pilV / tapV	AXA69_004465
	pilW / tapF	AXA69_016800
Type I fimbriae
	fimA
	fimC
	fimD
	fimE
	fimF
	fimV	AXA69_017120
T2SS
	gspA / exeA
	gspB / exeB	AXA69_005330
	gspC / exeC	AXA69_010910
	gspD / exeD	AXA69_010915
	gspE / exeE	AXA69_010920
	gspF / exeF	AXA69_010925
	gspG / exeG	AXA69_000730; AXA69_010930
	gspH / exeH	AXA69_010935
	gspI / exeI	AXA69_010940
	gspJ / exeJ	AXA69_010945
	gspK / exeK	AXA69_010950
	gspL / exeL	AXA69_010955
	gspM /exeM	AXA69_010960
	gspN / exeN	AXA69_010965
T3SS
	sycX
	sycO
	sycN / acr2					AXA69_022085; AXA69_022955
	sycH
	exsE					AXA69_022140
	exsD					AXA69_022155
	exsC					AXA69_022135
	exsB
	exsA
	ati2					AXA69_022230
	ati1					AXA69_022225
	ascY					AXA69_022095; AXA69_022965
	ascX					AXA69_022090; AXA69_022960
	ascW					AXA69_022145
	ascV					AXA69_022100; AXA69_022970
	ascU					AXA69_022905; AXA69_022035
	ascT					AXA69_022910; AXA69_022040
	ascS					AXA69_022915; AXA69_022045
	ascR					AXA69_022920; AXA69_022050
	ascQ					AXA69_022925; AXA69_022055
	ascP					AXA69_022060; AXA69_022930
	ascO					AXA69_022065; AXA69_022935
	ascN					AXA69_022070; AXA69_022940
	ascL					AXA69_022210
	ascK					AXA69_022205
	ascJ					AXA69_022200
	ascI					AXA69_022195
	ascH					AXA69_022190
	ascG					AXA69_022185
	ascF					AXA69_022180
	ascE					AXA69_022175
	ascD					AXA69_022170
	ascC					AXA69_022165
	ascB					AXA69_022160
	aopX
	aopO					AXA69_022825
	aopN					AXA69_022075; AXA69_022945
	aopH					AXA69_022450
	aopD					AXA69_022130
	aopB					AXA69_022125
	aexT	AXA69_007600
	acrV					AXA69_022115; AXA69_021995*
	acrR					AXA69_022105
	acrH					AXA69_022120
	acrG					AXA69_022980; AXA69_022110
	acr1					AXA69_022950; AXA69_022080
T6SS
	tssM
	tssH	AXA69_017460
	tssK	AXA69_017450
	tssJ	AXA69_017445
	tssG	AXA69_17465
	tssF	AXA69_17460
	tssE	AXA69_17455
	tssC	AXA69_17450
	tssB	AXA69_17445
	tssA	AXA69_17505*
	tagH	AXA69_17470
	tagO	AXA69_017470
	vgrG	AXA69_017495*
	hcp	AXA69_013675
	impA	AXA69_017480
	vgrG2
	atsA
	atsB
	atsC
	atsD
	atsE
	vipA
	vipB
	atsG
	atsH
	atsI
	atsJ
	atsK
	atsL
	dotU
	clpV1
	vasH
	atsP
	atsQ
	vasK/atsR
	atsS
	-
	vgrG3
