# Supplementary material for: Comparative Genomics of Typical and Atypical Aeromonas salmonicida Complete Genomes Revealed New Insights into Pathogenesis Evolution
Source: Microorganisms. 2022 Jan 15;10(1):189. doi: 10.3390/microorganisms10010189 (PMC8780938; doi:10.3390/microorganisms10010189)
Supplement: Supplementary file 1 [file microorganisms-10-00189-s001.zip › microorganisms-1512247 supplementary/Supplementary File S3.xlsx]

## Sheet: J223
Chromosome	Start	End	Name	E-value (<10E-15)	Strand
NZ_CP048223.1	2058959	2059250	RNA_139_CsrB_RF00018	0	-
NZ_CP048223.1	1413925	1414219	RNA_140_CsrB_RF00018	0	+
NZ_CP048223.1	1924009	1924274	RNA_141_CsrB_RF00018	0	+
NZ_CP048223.1	1921646	1921759	RNA_142_Spot_42_RF00021	0	+
NZ_CP048224.1	91754	91829	RNA_1_Intron_gpII_RF00029	0	-
NZ_CP048223.1	300956	301115	RNA_1_FMN_RF00050	0	-
NZ_CP048223.1	1449516	1449577	RNA_2_RyhB_RF00057	0	-
NZ_CP048223.1	2648892	2648982	RNA_3_TPP_RF00059	0	-
NZ_CP048223.1	2153286	2153399	RNA_4_TPP_RF00059	0	+
NZ_CP048223.1	923349	923422	RNA_6_OmrA-B_RF00079	0	+
NZ_CP048223.1	4644073	4644187	RNA_8_yybP-ykoY_RF00080	0	+
NZ_CP048223.1	2058955	2059176	RNA_9_CsrC_RF00084	0	-
NZ_CP048223.1	1414003	1414227	RNA_10_CsrC_RF00084	0	+
NZ_CP048223.1	792014	792041	RNA_11_CsrC_RF00084	0	+
NZ_CP048223.1	4272101	4272160	RNA_12_CsrC_RF00084	0	-
NZ_CP048223.1	792014	792041	RNA_13_CsrC_RF00084	0	-
NZ_CP048223.1	4161835	4161960	RNA_1_SraC_RyeA_RF00101	0	+
NZ_CP048226.1	2586	2691	RNA_1_RNAI_RF00106	0	+
NZ_CP048223.1	4161838	4161932	RNA_1_RyeB_RF00111	0	-
NZ_CP048223.1	2922988	2923076	RNA_5_t44_RF00127	0	+
NZ_CP048223.1	299613	299722	RNA_8_PrrB_RsmZ_RF00166	0	+
NZ_CP048223.1	2416724	2416767	RNA_10_PrrB_RsmZ_RF00166	0	+
NZ_CP048223.1	1414072	1414217	RNA_11_PrrB_RsmZ_RF00166	0	+
NZ_CP048223.1	4455744	4455890	RNA_12_PrrB_RsmZ_RF00166	0	-
NZ_CP048223.1	4474440	4474611	RNA_13_Lysine_RF00168	0	-
NZ_CP048223.1	3590475	3590699	RNA_14_Lysine_RF00168	0	-
NZ_CP048223.1	1802010	1802188	RNA_16_Cobalamin_RF00174	0	+
NZ_CP048223.1	1168632	1168693	RNA_27_RsmY_RF00195	0	+
NZ_CP048223.1	899519	899542	RNA_29_RsmY_RF00195	0	-
NZ_CP048223.1	4338149	4338211	RNA_43_ctRNA_pGA1_RF00236	0	-
NZ_CP048223.1	79329	79498	RNA_46_ykoK_RF00380	0	-
NZ_CP048223.1	343099	343214	RNA_47_Glycine_RF00504	0	-
NZ_CP048223.1	343220	343299	RNA_48_Glycine_RF00504	0	-
NZ_CP048223.1	3068865	3068998	RNA_49_Thr_leader_RF00506	0	+
NZ_CP048223.1	180812	180881	RNA_54_Thr_leader_RF00506	0	+
NZ_CP048223.1	923354	923421	RNA_67_Leu_leader_RF00512	0	+
NZ_CP048223.1	2655326	2655460	RNA_68_Leu_leader_RF00512	0	-
NZ_CP048223.1	3840247	3840293	RNA_73_Leu_leader_RF00512	0	-
NZ_CP048223.1	4603100	4603165	RNA_78_Leu_leader_RF00512	0	-
NZ_CP048223.1	1995218	1995279	RNA_81_Leu_leader_RF00512	0	-
NZ_CP048223.1	896456	896526	RNA_82_Leu_leader_RF00512	0	-
NZ_CP048223.1	180847	180995	RNA_86_Leu_leader_RF00512	0	-
NZ_CP048223.1	2655307	2655358	RNA_90_Leu_leader_RF00512	0	+
NZ_CP048223.1	2875890	2875951	RNA_91_Leu_leader_RF00512	0	+
NZ_CP048223.1	2691931	2691990	RNA_92_Leu_leader_RF00512	0	-
NZ_CP048223.1	180765	180880	RNA_93_Trp_leader_RF00513	0	+
NZ_CP048223.1	4102572	4102696	RNA_97_His_leader_RF00514	0	-
NZ_CP048223.1	1003313	1003447	RNA_101_P11_RF00625	0	-
NZ_CP048223.1	1350422	1350483	RNA_102_P26_RF00630	0	-
NZ_CP048223.1	1350399	1350449	RNA_103_P26_RF00630	0	+
NZ_CP048223.1	2238698	2238784	RNA_111_c-di-GMP-I_RF01051	0	-
NZ_CP048223.1	2750783	2750870	RNA_112_c-di-GMP-I_RF01051	0	+
NZ_CP048223.1	1281871	1281958	RNA_113_c-di-GMP-I_RF01051	0	-
NZ_CP048223.1	1036321	1036406	RNA_114_c-di-GMP-I_RF01051	0	+
NZ_CP048223.1	746953	747038	RNA_115_c-di-GMP-I_RF01051	0	-
NZ_CP048223.1	1025289	1025366	RNA_116_c-di-GMP-I_RF01051	0	-
NZ_CP048225.1	5075	5225	RNA_1_PK-repZ_RF01087	0	+
NZ_CP048227.1	2061	2113	RNA_1_PK-repZ_RF01087	0	+
NZ_CP048225.1	5081	5201	RNA_1_PK-repBA_RF01089	0	+
NZ_CP048227.1	2061	2186	RNA_1_PK-repBA_RF01089	0	+
NZ_CP048223.1	4499022	4499045	RNA_1_CRISPR-DR28_RF01356	0	-
NZ_CP048223.1	4620191	4620272	RNA_6_isrJ_RF01393	0	+
NZ_CP048223.1	2071230	2071329	RNA_18_sraL_RF01408	0	-
NZ_CP048223.1	2498898	2498963	RNA_21_TB11Cs4H2_RF01540	0	+
NZ_CP048223.1	2650481	2650570	RNA_23_CrcZ_RF01675	0	-
NZ_CP048223.1	4298229	4298295	RNA_26_Chlorobi-1_RF01696	0	-
NZ_CP048223.1	3078745	3078782	RNA_27_JUMPstart_RF01707	0	-
NZ_CP048223.1	315013	315050	RNA_29_JUMPstart_RF01707	0	+
NZ_CP048223.1	2516156	2516193	RNA_30_JUMPstart_RF01707	0	-
NZ_CP048223.1	164782	164819	RNA_31_JUMPstart_RF01707	0	-
NZ_CP048223.1	2521928	2521965	RNA_32_JUMPstart_RF01707	0	-
NZ_CP048223.1	2367642	2367678	RNA_33_JUMPstart_RF01707	0	+
NZ_CP048223.1	3598865	3598901	RNA_34_JUMPstart_RF01707	0	-
NZ_CP048223.1	4650935	4650973	RNA_35_JUMPstart_RF01707	0	+
NZ_CP048223.1	4655366	4655537	RNA_36_TwoAYGGAY_RF01731	0	+
NZ_CP048223.1	1879379	1879549	RNA_37_TwoAYGGAY_RF01731	0	-
NZ_CP048223.1	2160501	2160614	RNA_38_TwoAYGGAY_RF01731	0	-
NZ_CP048223.1	4455836	4455870	RNA_40_whalefall-1_RF01762	0	-
NZ_CP048223.1	610472	610585	RNA_45_rimP_RF01770	0	-
NZ_CP048223.1	4228918	4228998	RNA_46_rimP_RF01770	0	+
NZ_CP048223.1	1612962	1613024	RNA_52_rnk_pseudo_RF01772	0	-
NZ_CP048223.1	180791	180881	RNA_53_rnk_pseudo_RF01772	0	+
NZ_CP048223.1	4374014	4374119	RNA_2_MicX_RF01808	0	-
NZ_CP048223.1	4126636	4126744	RNA_3_MicX_RF01808	0	-
NZ_CP048223.1	2841449	2841571	RNA_59_Phe_leader_RF01859	0	-
NZ_CP048223.1	2393476	2393600	RNA_61_Phe_leader_RF01859	0	+
NZ_CP048223.1	4333058	4333153	RNA_82_sraA_RF02029	0	+
NZ_CP048223.1	3574417	3574464	RNA_84_STnc450_RF02051	0	-
NZ_CP048223.1	1894190	1894247	RNA_89_STnc390_RF02056	0	+
NZ_CP048223.1	299673	299726	RNA_94_STnc320_RF02066	0	+
NZ_CP048223.1	2179017	2179067	RNA_95_STnc320_RF02066	0	-
NZ_CP048223.1	876199	876256	RNA_97_STnc320_RF02066	0	+
NZ_CP048223.1	1528320	1528367	RNA_98_STnc310_RF02067	0	+
NZ_CP048223.1	3088349	3088413	RNA_99_STnc240_RF02074	0	-
NZ_CP048223.1	1648376	1648404	RNA_100_STnc540_RF02082	0	+
NZ_CP048223.1	1734111	1734174	RNA_101_mir-2973_RF02096	0	-
NZ_CP048223.1	1734115	1734170	RNA_102_mir-2973_RF02096	0	+

## Sheet: J409
Chromosome	Start	End	Name	E-value (<10E-15)	Strand
NZ_CP047374.1	3349306	3349370	RNA_138_tRNA_RF00005	0	+
NZ_CP047374.1	3446143	3446434	RNA_142_CsrB_RF00018	0	+
NZ_CP047374.1	2574131	2574389	RNA_143_CsrB_RF00018	0	-
NZ_CP047374.1	3022275	3022540	RNA_144_CsrB_RF00018	0	+
NZ_CP047374.1	3018852	3018965	RNA_145_Spot_42_RF00021	0	+
NZ_CP047374.1	1527511	1527670	RNA_149_FMN_RF00050	0	-
NZ_CP047374.1	2536712	2536773	RNA_150_RyhB_RF00057	0	+
NZ_CP047374.1	1891286	1891376	RNA_151_TPP_RF00059	0	+
NZ_CP047374.1	4416883	4416972	RNA_152_SNORD15_RF00067	0	-
NZ_CP047374.1	2001572	2001645	RNA_153_OmrA-B_RF00079	0	+
NZ_CP047374.1	4429793	4429907	RNA_155_yybP-ykoY_RF00080	0	-
NZ_CP047374.1	3446217	3446438	RNA_156_CsrC_RF00084	0	+
NZ_CP047374.1	3694197	3694224	RNA_157_CsrC_RF00084	0	-
NZ_CP047374.1	359390	359449	RNA_158_CsrC_RF00084	0	+
NZ_CP047374.1	3694197	3694224	RNA_159_CsrC_RF00084	0	+
NZ_CP047374.1	1363357	1363635	RNA_161_CsrC_RF00084	0	-
NZ_CP047374.1	590065	590190	RNA_162_SraC_RyeA_RF00101	0	-
NZ_CP047374.1	590093	590187	RNA_163_RyeB_RF00111	0	+
NZ_CP047374.1	4192019	4192107	RNA_167_t44_RF00127	0	+
NZ_CP047374.1	1526168	1526277	RNA_170_PrrB_RsmZ_RF00166	0	+
NZ_CP047374.1	2086747	2086790	RNA_171_PrrB_RsmZ_RF00166	0	+
NZ_CP047374.1	40832	40978	RNA_173_PrrB_RsmZ_RF00166	0	+
NZ_CP047374.1	19892	20063	RNA_174_Lysine_RF00168	0	+
NZ_CP047374.1	1049006	1049230	RNA_175_Lysine_RF00168	0	+
NZ_CP047374.1	2907397	2907575	RNA_177_Cobalamin_RF00174	0	+
NZ_CP047374.1	2334421	2334482	RNA_189_RsmY_RF00195	0	+
NZ_CP047374.1	2916719	2916795	RNA_191_RsmY_RF00195	0	-
NZ_CP047374.1	1977664	1977687	RNA_192_RsmY_RF00195	0	-
NZ_CP047374.1	4592576	4592638	RNA_205_ctRNA_pGA1_RF00236	0	+
NZ_CP047374.1	1718935	1719033	RNA_206_sroD_RF00370	0	+
NZ_CP047374.1	1390969	1391084	RNA_209_Glycine_RF00504	0	-
NZ_CP047374.1	1391090	1391169	RNA_210_Glycine_RF00504	0	-
NZ_CP047374.1	1640133	1640266	RNA_211_Thr_leader_RF00506	0	-
NZ_CP047374.1	1508796	1508865	RNA_217_Thr_leader_RF00506	0	+
NZ_CP047374.1	1821926	1821977	RNA_226_Thr_leader_RF00506	0	-
NZ_CP047374.1	3366786	3366860	RNA_229_Thr_leader_RF00506	0	+
NZ_CP047374.1	2001577	2001644	RNA_230_Leu_leader_RF00512	0	+
NZ_CP047374.1	1884808	1884942	RNA_231_Leu_leader_RF00512	0	+
NZ_CP047374.1	453474	453520	RNA_236_Leu_leader_RF00512	0	-
NZ_CP047374.1	4472980	4473045	RNA_242_Leu_leader_RF00512	0	+
NZ_CP047374.1	3091238	3091299	RNA_244_Leu_leader_RF00512	0	-
NZ_CP047374.1	1974601	1974671	RNA_245_Leu_leader_RF00512	0	-
NZ_CP047374.1	1508831	1508979	RNA_250_Leu_leader_RF00512	0	-
NZ_CP047374.1	1884910	1884961	RNA_254_Leu_leader_RF00512	0	-
NZ_CP047374.1	4146167	4146228	RNA_255_Leu_leader_RF00512	0	+
NZ_CP047374.1	2916717	2916771	RNA_256_Leu_leader_RF00512	0	-
NZ_CP047374.1	1848154	1848213	RNA_257_Leu_leader_RF00512	0	+
NZ_CP047374.1	1508749	1508864	RNA_259_Trp_leader_RF00513	0	+
NZ_CP047374.1	315223	315305	RNA_263_Trp_leader_RF00513	0	-
NZ_CP047374.1	649788	649912	RNA_264_His_leader_RF00514	0	+
NZ_CP047374.1	2142243	2142377	RNA_268_P11_RF00625	0	-
NZ_CP047374.1	3157932	3157993	RNA_269_P26_RF00630	0	+
NZ_CP047374.1	3157966	3158016	RNA_270_P26_RF00630	0	-
NZ_CP047374.1	3545367	3545440	RNA_274_mir-671_RF00891	0	+
NZ_CP047374.1	23560	23654	RNA_275_MIR1446_RF00954	0	+
NZ_CP047374.1	1789245	1789332	RNA_278_c-di-GMP-I_RF01051	0	-
NZ_CP047374.1	3247303	3247390	RNA_279_c-di-GMP-I_RF01051	0	+
NZ_CP047374.1	2267980	2268066	RNA_280_c-di-GMP-I_RF01051	0	-
NZ_CP047374.1	3739491	3739576	RNA_281_c-di-GMP-I_RF01051	0	+
NZ_CP047374.1	2168992	2169070	RNA_282_c-di-GMP-I_RF01051	0	-
NZ_CP047374.1	2164815	2164892	RNA_283_c-di-GMP-I_RF01051	0	-
NZ_CP047374.1	1087304	1087327	RNA_303_CRISPR-DR28_RF01356	0	-
NZ_CP047374.1	4454788	4454869	RNA_309_isrJ_RF01393	0	-
NZ_CP047374.1	3433891	3433990	RNA_320_sraL_RF01408	0	+
NZ_CP047374.1	1889698	1889787	RNA_326_CrcZ_RF01675	0	+
NZ_CP047374.1	343060	343126	RNA_328_Chlorobi-1_RF01696	0	+
NZ_CP047374.1	2051495	2051575	RNA_329_Chlorobi-RRM_RF01697	0	-
NZ_CP047374.1	1633587	1633624	RNA_330_JUMPstart_RF01707	0	+
NZ_CP047374.1	1540128	1540165	RNA_331_JUMPstart_RF01707	0	+
NZ_CP047374.1	3532562	3532599	RNA_332_JUMPstart_RF01707	0	-
NZ_CP047374.1	3538592	3538629	RNA_333_JUMPstart_RF01707	0	-
NZ_CP047374.1	1493976	1494013	RNA_334_JUMPstart_RF01707	0	-
NZ_CP047374.1	1039257	1039293	RNA_335_JUMPstart_RF01707	0	+
NZ_CP047374.1	4423011	4423049	RNA_336_JUMPstart_RF01707	0	-
NZ_CP047374.1	2986428	2986598	RNA_337_TwoAYGGAY_RF01731	0	-
NZ_CP047374.1	40852	40886	RNA_339_whalefall-1_RF01762	0	+
NZ_CP047374.1	3882941	3883054	RNA_344_rimP_RF01770	0	+
NZ_CP047374.1	402570	402650	RNA_345_rimP_RF01770	0	-
NZ_CP047374.1	2746147	2746209	RNA_350_rnk_pseudo_RF01772	0	-
NZ_CP047374.1	1508775	1508865	RNA_351_rnk_pseudo_RF01772	0	+
NZ_CP047374.1	625753	625861	RNA_3_MicX_RF01808	0	+
NZ_CP047374.1	4111621	4111743	RNA_52_Phe_leader_RF01859	0	-
NZ_CP047374.1	2062994	2063118	RNA_54_Phe_leader_RF01859	0	+
NZ_CP047374.1	4597636	4597731	RNA_76_sraA_RF02029	0	-
NZ_CP047374.1	321151	321198	RNA_78_STnc450_RF02051	0	-
NZ_CP047374.1	1526228	1526281	RNA_85_STnc320_RF02066	0	+
NZ_CP047374.1	2209377	2209427	RNA_86_STnc320_RF02066	0	-
NZ_CP047374.1	1954269	1954326	RNA_88_STnc320_RF02066	0	+
NZ_CP047374.1	2646900	2646947	RNA_89_STnc310_RF02067	0	+
NZ_CP047374.1	1623898	1623962	RNA_91_STnc240_RF02074	0	+
NZ_CP047374.1	2847494	2847557	RNA_92_mir-2973_RF02096	0	-
NZ_CP047374.1	2847498	2847553	RNA_93_mir-2973_RF02096	0	+
NZ_CP047374.1	3415254	3415281	RNA_100_sX6_RF02225	0	-
NZ_CP047374.1	1949697	1949738	RNA_101_sX6_RF02225	0	-
NZ_CP047374.1	3818744	3818817	RNA_102_sX9_RF02228	0	+
NZ_CP047374.1	4411526	4411599	RNA_103_sX9_RF02228	0	-
NZ_CP047374.1	1348241	1348312	RNA_111_BjrC68_RF02353	0	+

## Sheet: J410
Chromosome	Start	End	Name	E-value (<10E-15)	Strand
NZ_CP047376.1	511233	511297	tRNA_RF00005	0	+
NZ_CP047376.1	608070	608361	CsrB_RF00018	0	+
NZ_CP047376.1	4353992	4354250	CsrB_RF00018	0	-
NZ_CP047376.1	184257	184522	CsrB_RF00018	0	+
NZ_CP047376.1	180834	180947	Spot_42_RF00021	0	+
NZ_CP047376.1	3307365	3307524	FMN_RF00050	0	-
NZ_CP047376.1	4316573	4316634	RyhB_RF00057	0	+
NZ_CP047376.1	3671141	3671231	TPP_RF00059	0	+
NZ_CP047376.1	1578849	1578938	SNORD15_RF00067	0	-
NZ_CP047376.1	3781429	3781502	OmrA-B_RF00079	0	+
NZ_CP047376.1	1591759	1591873	yybP-ykoY_RF00080	0	-
NZ_CP047376.1	608144	608365	CsrC_RF00084	0	+
NZ_CP047376.1	856126	856153	CsrC_RF00084	0	-
NZ_CP047376.1	2139239	2139298	CsrC_RF00084	0	+
NZ_CP047376.1	856126	856153	CsrC_RF00084	0	+
NZ_CP047376.1	3143194	3143472	CsrC_RF00084	0	-
NZ_CP047376.1	2369889	2370014	SraC_RyeA_RF00101	0	-
NZ_CP047376.1	2369917	2370011	RyeB_RF00111	0	+
NZ_CP047376.1	1353983	1354071	t44_RF00127	0	+
NZ_CP047376.1	3306022	3306131	PrrB_RsmZ_RF00166	0	+
NZ_CP047376.1	3866604	3866647	PrrB_RsmZ_RF00166	0	+
NZ_CP047376.1	1805536	1805682	PrrB_RsmZ_RF00166	0	+
NZ_CP047376.1	1784596	1784767	Lysine_RF00168	0	+
NZ_CP047376.1	2828830	2829054	Lysine_RF00168	0	+
NZ_CP047376.1	69379	69557	Cobalamin_RF00174	0	+
NZ_CP047376.1	4114280	4114341	RsmY_RF00195	0	+
NZ_CP047376.1	78701	78777	RsmY_RF00195	0	-
NZ_CP047376.1	3757521	3757544	RsmY_RF00195	0	-
NZ_CP047376.1	1753777	1753839	ctRNA_pGA1_RF00236	0	+
NZ_CP047376.1	3498789	3498887	sroD_RF00370	0	+
NZ_CP047376.1	3170805	3170920	Glycine_RF00504	0	-
NZ_CP047376.1	3170926	3171005	Glycine_RF00504	0	-
NZ_CP047376.1	3419987	3420120	Thr_leader_RF00506	0	-
NZ_CP047376.1	3601780	3601831	Thr_leader_RF00506	0	-
NZ_CP047376.1	528713	528787	Thr_leader_RF00506	0	+
NZ_CP047376.1	3781434	3781501	Leu_leader_RF00512	0	+
NZ_CP047376.1	3664663	3664797	Leu_leader_RF00512	0	+
NZ_CP047376.1	2233323	2233369	Leu_leader_RF00512	0	-
NZ_CP047376.1	1634945	1635010	Leu_leader_RF00512	0	+
NZ_CP047376.1	253168	253229	Leu_leader_RF00512	0	-
NZ_CP047376.1	3754457	3754527	Leu_leader_RF00512	0	-
NZ_CP047376.1	3664765	3664816	Leu_leader_RF00512	0	-
NZ_CP047376.1	1308131	1308192	Leu_leader_RF00512	0	+
NZ_CP047376.1	78699	78753	Leu_leader_RF00512	0	-
NZ_CP047376.1	3628008	3628067	Leu_leader_RF00512	0	+
NZ_CP047376.1	2095071	2095153	Trp_leader_RF00513	0	-
NZ_CP047376.1	2429612	2429736	His_leader_RF00514	0	+
NZ_CP047376.1	3922101	3922235	P11_RF00625	0	-
NZ_CP047376.1	319845	319906	P26_RF00630	0	+
NZ_CP047376.1	319879	319929	P26_RF00630	0	-
NZ_CP047376.1	707297	707370	mir-671_RF00891	0	+
NZ_CP047376.1	1788264	1788358	MIR1446_RF00954	0	+
NZ_CP047376.1	3569099	3569186	c-di-GMP-I_RF01051	0	-
NZ_CP047376.1	409217	409304	c-di-GMP-I_RF01051	0	+
NZ_CP047376.1	4047840	4047926	c-di-GMP-I_RF01051	0	-
NZ_CP047376.1	901424	901509	c-di-GMP-I_RF01051	0	+
NZ_CP047376.1	3948850	3948928	c-di-GMP-I_RF01051	0	-
NZ_CP047376.1	3944673	3944750	c-di-GMP-I_RF01051	0	-
NZ_CP047376.1	2867129	2867152	CRISPR-DR28_RF01356	0	-
NZ_CP047376.1	1616753	1616834	isrJ_RF01393	0	-
NZ_CP047376.1	595818	595917	sraL_RF01408	0	+
NZ_CP047376.1	3669553	3669642	CrcZ_RF01675	0	+
NZ_CP047376.1	2122909	2122975	Chlorobi-1_RF01696	0	+
NZ_CP047376.1	3831352	3831432	Chlorobi-RRM_RF01697	0	-
NZ_CP047376.1	3413441	3413478	JUMPstart_RF01707	0	+
NZ_CP047376.1	3319982	3320019	JUMPstart_RF01707	0	+
NZ_CP047376.1	694491	694528	JUMPstart_RF01707	0	-
NZ_CP047376.1	700522	700559	JUMPstart_RF01707	0	-
NZ_CP047376.1	3273829	3273866	JUMPstart_RF01707	0	-
NZ_CP047376.1	2819081	2819117	JUMPstart_RF01707	0	+
NZ_CP047376.1	1584977	1585015	JUMPstart_RF01707	0	-
NZ_CP047376.1	148410	148580	TwoAYGGAY_RF01731	0	-
NZ_CP047376.1	1805556	1805590	whalefall-1_RF01762	0	+
NZ_CP047376.1	1044876	1044989	rimP_RF01770	0	+
NZ_CP047376.1	2182419	2182499	rimP_RF01770	0	-
NZ_CP047376.1	4526008	4526070	rnk_pseudo_RF01772	0	-
NZ_CP047376.1	2405577	2405685	MicX_RF01808	0	+
NZ_CP047376.1	1273585	1273707	Phe_leader_RF01859	0	-
NZ_CP047376.1	3842851	3842975	Phe_leader_RF01859	0	+
NZ_CP047376.1	1758837	1758932	sraA_RF02029	0	-
NZ_CP047376.1	2100999	2101046	STnc450_RF02051	0	-
NZ_CP047376.1	3306082	3306135	STnc320_RF02066	0	+
NZ_CP047376.1	3989235	3989285	STnc320_RF02066	0	-
NZ_CP047376.1	3734124	3734181	STnc320_RF02066	0	+
NZ_CP047376.1	2216446	2216494	STnc320_RF02066	0	-
NZ_CP047376.1	4426761	4426808	STnc310_RF02067	0	+
NZ_CP047376.1	3403752	3403816	STnc240_RF02074	0	+
NZ_CP047376.1	9490	9553	mir-2973_RF02096	0	-
NZ_CP047376.1	9494	9549	mir-2973_RF02096	0	+
NZ_CP047376.1	577181	577208	sX6_RF02225	0	-
NZ_CP047376.1	3729552	3729593	sX6_RF02225	0	-
NZ_CP047376.1	980678	980751	sX9_RF02228	0	+
NZ_CP047376.1	1573492	1573565	sX9_RF02228	0	-
NZ_CP047376.1	3128078	3128149	BjrC68_RF02353	0	+

## Sheet: J411
Chromosome	Start	End	Name	E-value (<10E-15)	Strand
CP052034.1	4622013	4622085	RNA_140_tRNA_RF00005	0	+
CP052034.1	4233512	4233576	RNA_144_tRNA_RF00005	0	+
CP052034.1	4330336	4330626	RNA_148_CsrB_RF00018	0	+
CP052034.1	3457470	3457728	RNA_149_CsrB_RF00018	0	-
CP052034.1	3906622	3906887	RNA_150_CsrB_RF00018	0	+
CP052034.1	3903201	3903314	RNA_151_Spot_42_RF00021	0	+
CP052034.1	2411018	2411177	RNA_158_FMN_RF00050	0	-
CP052034.1	3420053	3420114	RNA_159_RyhB_RF00057	0	+
CP052034.1	2774730	2774820	RNA_160_TPP_RF00059	0	+
CP052034.1	682151	682240	RNA_161_SNORD15_RF00067	0	-
CP052034.1	2884996	2885069	RNA_162_OmrA-B_RF00079	0	+
CP052034.1	3213993	3214099	RNA_163_yybP-ykoY_RF00080	0	-
CP052034.1	695059	695173	RNA_164_yybP-ykoY_RF00080	0	-
CP052034.1	4579629	4579656	RNA_165_CsrC_RF00084	0	-
CP052034.1	1243183	1243242	RNA_166_CsrC_RF00084	0	+
CP052034.1	4579629	4579656	RNA_167_CsrC_RF00084	0	+
CP052034.1	2246872	2247150	RNA_169_CsrC_RF00084	0	-
CP052034.1	1473795	1473920	RNA_170_SraC_RyeA_RF00101	0	-
CP052034.1	1473823	1473917	RNA_171_RyeB_RF00111	0	+
CP052034.1	3626338	3626457	RNA_174_ryfA_RF00126	0	+
CP052034.1	457323	457411	RNA_175_t44_RF00127	0	+
CP052034.1	2409675	2409784	RNA_178_PrrB_RsmZ_RF00166	0	+
CP052034.1	2970164	2970207	RNA_179_PrrB_RsmZ_RF00166	0	+
CP052034.1	909565	909711	RNA_181_PrrB_RsmZ_RF00166	0	+
CP052034.1	888630	888801	RNA_182_Lysine_RF00168	0	+
CP052034.1	1932592	1932816	RNA_183_Lysine_RF00168	0	+
CP052034.1	3791768	3791946	RNA_185_Cobalamin_RF00174	0	+
CP052034.1	3217780	3217841	RNA_197_RsmY_RF00195	0	+
CP052034.1	3801089	3801165	RNA_199_RsmY_RF00195	0	-
CP052034.1	2861092	2861115	RNA_200_RsmY_RF00195	0	-
CP052034.1	106390	106448	RNA_205_IRES_Bip_RF00223	0	-
CP052034.1	1187739	1187843	RNA_210_IRES_Bip_RF00223	0	+
CP052034.1	857814	857876	RNA_212_ctRNA_pGA1_RF00236	0	+
CP052034.1	2602416	2602514	RNA_213_sroD_RF00370	0	+
CP052034.1	2274477	2274592	RNA_216_Glycine_RF00504	0	-
CP052034.1	2274598	2274677	RNA_217_Glycine_RF00504	0	-
CP052034.1	2523625	2523758	RNA_218_Thr_leader_RF00506	0	-
CP052034.1	1999891	1999951	RNA_219_Thr_leader_RF00506	0	+
CP052034.1	1999917	2000005	RNA_220_Thr_leader_RF00506	0	-
CP052034.1	1150677	1150731	RNA_229_Thr_leader_RF00506	0	-
CP052034.1	2705387	2705438	RNA_233_Thr_leader_RF00506	0	-
CP052034.1	4250991	4251065	RNA_236_Thr_leader_RF00506	0	+
CP052034.1	2885001	2885068	RNA_237_Leu_leader_RF00512	0	+
CP052034.1	2768252	2768386	RNA_238_Leu_leader_RF00512	0	+
CP052034.1	1337235	1337281	RNA_243_Leu_leader_RF00512	0	-
CP052034.1	738237	738302	RNA_249_Leu_leader_RF00512	0	+
CP052034.1	3975462	3975523	RNA_251_Leu_leader_RF00512	0	-
CP052034.1	2858030	2858100	RNA_252_Leu_leader_RF00512	0	-
CP052034.1	2768354	2768405	RNA_260_Leu_leader_RF00512	0	-
CP052034.1	411479	411540	RNA_261_Leu_leader_RF00512	0	+
CP052034.1	3801087	3801141	RNA_262_Leu_leader_RF00512	0	-
CP052034.1	2731605	2731664	RNA_263_Leu_leader_RF00512	0	+
CP052034.1	1199021	1199103	RNA_269_Trp_leader_RF00513	0	-
CP052034.1	1533498	1533622	RNA_270_His_leader_RF00514	0	+
CP052034.1	3025639	3025773	RNA_274_P11_RF00625	0	-
CP052034.1	4042150	4042211	RNA_275_P26_RF00630	0	+
CP052034.1	4042184	4042234	RNA_276_P26_RF00630	0	-
CP052034.1	4429537	4429610	RNA_280_mir-671_RF00891	0	+
CP052034.1	892297	892391	RNA_281_MIR1446_RF00954	0	+
CP052034.1	2672714	2672801	RNA_284_c-di-GMP-I_RF01051	0	-
CP052034.1	4131511	4131598	RNA_285_c-di-GMP-I_RF01051	0	+
CP052034.1	3151350	3151436	RNA_286_c-di-GMP-I_RF01051	0	-
CP052034.1	4863	4948	RNA_287_c-di-GMP-I_RF01051	0	+
CP052034.1	4624914	4624999	RNA_288_c-di-GMP-I_RF01051	0	+
CP052034.1	3052385	3052463	RNA_289_c-di-GMP-I_RF01051	0	-
CP052034.1	3048208	3048285	RNA_290_c-di-GMP-I_RF01051	0	-
CP052034.1	1007418	1007557	RNA_291_MOCO_RNA_motif_RF01055	0	+
CP052034.1	1970887	1970910	RNA_309_CRISPR-DR28_RF01356	0	-
CP052034.1	81325	81383	RNA_313_isrJ_RF01393	0	-
CP052034.1	720048	720129	RNA_314_isrJ_RF01393	0	-
CP052034.1	562842	562918	RNA_315_isrK_RF01394	0	-
CP052034.1	4318084	4318183	RNA_325_sraL_RF01408	0	+
CP052034.1	2773142	2773231	RNA_330_CrcZ_RF01675	0	+
CP052034.1	562691	562778	RNA_332_C4_RF01695	0	-
CP052034.1	1226856	1226922	RNA_333_Chlorobi-1_RF01696	0	+
CP052034.1	2934915	2934995	RNA_334_Chlorobi-RRM_RF01697	0	-
CP052034.1	2517079	2517116	RNA_335_JUMPstart_RF01707	0	+
CP052034.1	2423632	2423669	RNA_336_JUMPstart_RF01707	0	+
CP052034.1	4416737	4416774	RNA_337_JUMPstart_RF01707	0	-
CP052034.1	4422767	4422804	RNA_338_JUMPstart_RF01707	0	-
CP052034.1	2377482	2377519	RNA_339_JUMPstart_RF01707	0	-
CP052034.1	1922844	1922880	RNA_340_JUMPstart_RF01707	0	+
CP052034.1	688279	688317	RNA_341_JUMPstart_RF01707	0	-
CP052034.1	3870787	3870957	RNA_342_TwoAYGGAY_RF01731	0	-
CP052034.1	909585	909619	RNA_344_whalefall-1_RF01762	0	+
CP052034.1	148284	148397	RNA_349_rimP_RF01770	0	+
CP052034.1	1286344	1286424	RNA_350_rimP_RF01770	0	-
CP052034.1	1028698	1028794	RNA_353_rnk_pseudo_RF01772	0	-
CP052034.1	3629473	3629535	RNA_356_rnk_pseudo_RF01772	0	-
CP052034.1	376939	377061	RNA_51_Phe_leader_RF01859	0	-
CP052034.1	2946412	2946536	RNA_53_Phe_leader_RF01859	0	+
CP052034.1	862874	862969	RNA_75_sraA_RF02029	0	-
CP052034.1	1204949	1204996	RNA_77_STnc450_RF02051	0	-
CP052034.1	1165964	1166026	RNA_78_STnc420_RF02054	0	+
CP052034.1	2409735	2409788	RNA_84_STnc320_RF02066	0	+
CP052034.1	3092762	3092812	RNA_85_STnc320_RF02066	0	-
CP052034.1	2837702	2837759	RNA_87_STnc320_RF02066	0	+
CP052034.1	1320359	1320407	RNA_88_STnc320_RF02066	0	-
CP052034.1	3530234	3530281	RNA_89_STnc310_RF02067	0	+
CP052034.1	2507391	2507455	RNA_91_STnc240_RF02074	0	+
CP052034.1	3731880	3731943	RNA_92_mir-2973_RF02096	0	-
CP052034.1	3731884	3731939	RNA_93_mir-2973_RF02096	0	+
CP052034.1	2278989	2279126	RNA_99_sX6_RF02225	0	-
CP052034.1	4299452	4299479	RNA_101_sX6_RF02225	0	-
CP052034.1	2833130	2833171	RNA_102_sX6_RF02225	0	-
CP052034.1	84104	84177	RNA_103_sX9_RF02228	0	+
CP052034.1	676794	676867	RNA_104_sX9_RF02228	0	-
CP052034.1	2231760	2231831	RNA_112_BjrC68_RF02353	0	+
